# Supplementary material for: Validating Cell Surface Proteases as Drug Targets for Cancer Therapy: What Do We Know, and Where Do We Go?
Source: Cancers (Basel). 2022 Jan 26;14(3):624. doi: 10.3390/cancers14030624 (PMC8833564; doi:10.3390/cancers14030624)
Supplement: Supplementary file 1 [file cancers-14-00624-s001.zip]

Archive with 1 entries (1 files):
- cancers-1541238-supplementary.pdf
